# Supplementary material for: Corrigendum: Błaszkowski J, Goto BT, Zubek S, Milczarski P, Malinowski R, Niezgoda P, Błaszkowski T (2025) Paracorymbiglomus gen. nov., Diversispora conica sp. nov., and new combinations in Diversisporaceae (Glomeromycota). MycoKeys 117: 171–190. https://doi.org/10.3897/mycokeys.117.148052
Source: MycoKeys. 2026 Jun 18;134:247–8. doi: 10.3897/mycokeys.134.198487 (PMC13306148; doi:10.3897/mycokeys.134.198487)
Supplement: XML Treatment for Paracorymbiglomus [file mycokeys.134.198487-treatment1.xml]

<!DOCTYPE tp:taxon-treatment
  PUBLIC "-//TaxonX//DTD Taxonomic Treatment Publishing DTD v0 20100105//EN" "tax-treatment-NSO.dtd">
<tp:taxon-treatment xmlns:tp="http://www.plazi.org/taxpub"><tp:treatment-meta><kwd-group><label>Taxon classification</label><kwd>
              <named-content content-type="kingdom">Fungi</named-content>
            </kwd><kwd>
              <named-content content-type="order">Diversisporales</named-content>
            </kwd><kwd>
              <named-content content-type="family">Diversisporaceae</named-content>
            </kwd></kwd-group><mixed-citation publication-type="journal"><person-group><name><surname>Błaszkowski</surname><given-names>Janusz</given-names></name><name><surname>Goto</surname><given-names>Bruno Tomio</given-names></name><name><surname>Zubek</surname><given-names>Szymon</given-names></name><name><surname>Milczarski</surname><given-names>Paweł</given-names></name><name><surname>Malinowski</surname><given-names>Ryszard</given-names></name><name><surname>Niezgoda</surname><given-names>Piotr</given-names></name><name><surname>Błaszkowski</surname><given-names>Tomasz</given-names></name></person-group><article-title>Corrigendum: Błaszkowski J, Goto BT, Zubek S, Milczarski P, Malinowski R, Niezgoda P, Błaszkowski T (2025) <italic><tp:taxon-name><tp:taxon-name-part taxon-name-part-type="genus" reg="Paracorymbiglomus">Paracorymbiglomus</tp:taxon-name-part></tp:taxon-name></italic> gen. nov., <italic><tp:taxon-name><tp:taxon-name-part taxon-name-part-type="genus" reg="Diversispora">Diversispora</tp:taxon-name-part> <tp:taxon-name-part taxon-name-part-type="species" reg="conica">conica</tp:taxon-name-part></tp:taxon-name></italic> sp. nov., and new combinations in <tp:taxon-name><tp:taxon-name-part taxon-name-part-type="family" reg="Diversisporaceae">Diversisporaceae</tp:taxon-name-part></tp:taxon-name> (<tp:taxon-name><tp:taxon-name-part taxon-name-part-type="phylum" reg="Glomeromycota">Glomeromycota</tp:taxon-name-part></tp:taxon-name>). MycoKeys 117: 171–190.
                    <ext-link xmlns:xlink="http://www.w3.org/1999/xlink" xlink:href="10.3897/mycokeys.117.148052" ext-link-type="doi" xlink:type="simple">https://doi.org/10.3897/mycokeys.117.148052</ext-link></article-title><source>MycoKeys</source><day>18</day><month>06</month><year>2026</year><volume>134</volume><fpage>247</fpage><lpage>248</lpage><pub-id pub-id-type="doi">10.3897/mycokeys.134.198487</pub-id></mixed-citation></tp:treatment-meta><tp:nomenclature><tp:taxon-name><object-id xmlns:xlink="http://www.w3.org/1999/xlink" content-type="arpha" xlink:type="simple">D1A9CFA3-BCC3-5BE8-8E30-B607F96F0638</object-id>
                		<tp:taxon-name-part taxon-name-part-type="genus" reg="Paracorymbiglomus">Paracorymbiglomus</tp:taxon-name-part>
                	
                		<object-id xmlns:xlink="http://www.w3.org/1999/xlink" content-type="mycobank" xlink:type="simple">863198</object-id>
                	</tp:taxon-name><tp:taxon-authority>Błaszk., P. Niezgoda &amp; B.T. Goto</tp:taxon-authority><tp:taxon-status xmlns:xlink="http://www.w3.org/1999/xlink" xlink:type="simple">gen. nov.</tp:taxon-status></tp:nomenclature><tp:treatment-sec sec-type="Note"><title>Note.</title><p>For a detailed description see Błaszkowski et al., MycoKeys 117: 178 (2015).</p></tp:treatment-sec><tp:treatment-sec sec-type="Type species"><title>Type species.</title><p><italic><tp:taxon-name><tp:taxon-name-part taxon-name-part-type="genus" reg="Paracorymbiglomus">Paracorymbiglomus</tp:taxon-name-part> <tp:taxon-name-part taxon-name-part-type="species" reg="globiferum">globiferum</tp:taxon-name-part></tp:taxon-name></italic> (Koske &amp; C. Walker) Błaszk., P. Niezgoda &amp; B.T. Goto, comb. nov. MB <ext-link xmlns:xlink="http://www.w3.org/1999/xlink" xlink:href="http://www.mycobank.org/MycoTaxo.aspx?Link=T&amp;Rec=863199" ext-link-type="uri" xlink:type="simple">863199</ext-link>.</p></tp:treatment-sec><tp:treatment-sec sec-type="Basionym"><title>Basionym.</title><p><italic><tp:taxon-name><tp:taxon-name-part taxon-name-part-type="genus" reg="Glomus">Glomus</tp:taxon-name-part> <tp:taxon-name-part taxon-name-part-type="species" reg="globiferum">globiferum</tp:taxon-name-part></tp:taxon-name></italic> Koske &amp; C. Walker, Mycotaxon 26: 133 (1986).</p><p><italic><tp:taxon-name><tp:taxon-name-part taxon-name-part-type="genus" reg="Paracorymbiglomus">Paracorymbiglomus</tp:taxon-name-part> <tp:taxon-name-part taxon-name-part-type="species" reg="pacificum">pacificum</tp:taxon-name-part></tp:taxon-name></italic> (Oehl, J. Medina, P. Cornejo, Sánchez-Castro, G.A. Silva &amp; Palenz.) Błaszk., P. Niezgoda &amp; B.T. Goto, comb. nov. MB <ext-link xmlns:xlink="http://www.w3.org/1999/xlink" xlink:href="http://www.mycobank.org/MycoTaxo.aspx?Link=T&amp;Rec=863201" ext-link-type="uri" xlink:type="simple">863201</ext-link>.</p><p><bold>Basionym</bold>. <italic><tp:taxon-name><tp:taxon-name-part taxon-name-part-type="genus" reg="Corymbiglomus">Corymbiglomus</tp:taxon-name-part> <tp:taxon-name-part taxon-name-part-type="species" reg="pacificum">pacificum</tp:taxon-name-part></tp:taxon-name></italic> Oehl, J. Medina, P. Cornejo, Sánchez-Castro, G.A. Silva &amp; Palenz., Mycotaxon 127: 176 (2014).</p></tp:treatment-sec></tp:taxon-treatment>
